# Supplementary material for: Robinia pseudoacacia L. (Black Locust) Leaflets as Biomonitors of Airborne Microplastics
Source: Biology (Basel). 2023 Nov 22;12(12):1456. doi: 10.3390/biology12121456 (PMC10740701; doi:10.3390/biology12121456)
Supplement: Supplementary file 1 [file biology-12-01456-s001.zip]

Archive with 1 entries (1 files):
- biology-2709815-supplementary.pdf
